# Supplementary material for: Target-similarity search using Plasmodium falciparum proteome identifies approved drugs with anti-malarial activity and their possible targets
Source: PLoS One. 2017 Oct 31;12(10):e0186364. doi: 10.1371/journal.pone.0186364 (PMC5663372; doi:10.1371/journal.pone.0186364)
Supplement: S1 Table — Those obtained from STITCH don’t have putative drug targets since they were associated directly with their corresponding P. falciparum proteins. (XLSX) [file pone.0186364.s001.xlsx]

## Sheet: Sheet1
ID	Drug	P. falciparum protein NCBI Acc no.	Drug target Uniprot ID
1	Tamoxifen	Calcium/calmodulin-dependent protein kinas (XP_001348401.2)	Protein kinase C, beta type (P05771)
2	Bosutinib	Calcium/calmodulin-dependent protein kinas (XP_001348401.2)	Calcium/calmodulin-dependent protein kinase type II subunit gamma (Q13555)
3	Arsenic trioxide	Calcium/calmodulin-dependent protein kinas (XP_001348401.2)	RAC-alpha serine/threonine-protein kinase (P31749)
4	Celecoxib	Calcium/calmodulin-dependent protein kinase (XP_001348401.2)	3-phosphoinositide-dependent protein kinase 1 (O15530)
5	Boceprevir	preprocathepsin c precursor (XP_001350862.2)	Cathepsin K (P43235)
6	Hesperetin	acyl CoA:diacylglycerol acyltransferase (XP_001351293.1)	Diglyceride acyltransferase (O75907)
7	Ezetimibe	acyl CoA:diacylglycerol acyltransferase (XP_001351293.1)	Diglyceride acyltransferase (O75907)
8	MD-1100	Guanylyl cyclase beta (GCbeta) (XP_001350316.2)	Guanylyl cyclase C (P25092)
9	Nesiritide	Guanylyl cyclase beta (GCbeta) (XP_001350316.2)	Atrial natriuretic peptide receptor A (P16066)
10	Erythrityl Tetranitrate	Guanylyl cyclase beta (GCbeta) (XP_001350316.2)	Atrial natriuretic peptide receptor 2 (Q9Y2Q0)
11	Pyridoxal Phosphate	Ornithine aminotransferase (XP_966078.1)	4-aminobutyrate aminotransferase, mitochondrial (P80404)
12	Vigabatrin	Ornithine aminotransferase (XP_966078.1)	4-aminobutyrate aminotransferase, mitochondrial (P80404)
13	Divalproex sodium	Ornithine aminotransferase (XP_966078.1)	4-aminobutyrate aminotransferase, mitochondrial (P80404)
14	Gentamicin	heat shock protein 110 (HSP110c) (XP_001349002.1)	73-kDa molecular chaperone HSP73 (P11142)
15	Sulfasalazine	acetyl-CoA acetyltransferase (XP_001348658.1)	Acetyl-CoA acetyltransferase, mitochondrial (P24752)
16	Clodronate	ADP/ATP transporter on adenylate translocase (ADT) (XP_001347650.1)	Adenine nucleotide translocator 1 (P12235)
17	Cladribine	Adenosine deaminase (XP_001347573.1)	Adenosine deaminase (P00813)
18	Dipyridamole	Adenosine deaminase (XP_001347573.1)	Adenosine deaminase (P00813)
19	Fludarabine	Adenosine deaminase (XP_001347573.1)	Adenosine deaminase (P00813)
20	Pentostatin	Adenosine deaminase (XP_001347573.1)	Adenosine deaminase (P00813)
21	GSK2696273	Adenosine deaminase (XP_001347573.1)	Adenosine deaminase (P00813)
22	acetonitrile	Adenosine deaminase (XP_001347573.1)	NA, obtained directly from STITCH
23	coformycin	Adenosine deaminase (XP_001347573.1)	NA, obtained directly from STITCH
24	pentostatin	Adenosine deaminase (XP_001347573.1)	NA, obtained directly from STITCH
25	Aprindine	Centrin-3 (XP_001347555.2)	Calmodulin (P62158)
26	Trifluoperazine	Centrin-3 (XP_001347555.2)	Calmodulin (P62158)
27	Boceprevir	cysteine proteinase falcipain-1 (XP_001348727.1)	Cathepsin L (P07711)
28	Capridine-beta	MO15-related protein kinase (MRK) (XP_001347426.1)	Cell division protein kinase 2 (P24941)
29	AC1LA1XN	MO15-related protein kinase (MRK) (XP_001347426.1)	NA, obtained directly from STITCH
30	oxindole	MO15-related protein kinase (MRK) (XP_001347426.1)	NA, obtained directly from STITCH
31	Losmapimod	MO15-related protein kinase (MRK) (XP_001347426.1)	Mitogen-activated protein kinase 14 (Q16539)
32	Resveratrol	MO15-related protein kinase (MRK) (XP_001347426.1)	Casein kinase II, alpha chain (P19138 )
33	Palbociclib	MO15-related protein kinase (MRK) (XP_001347426.1)	Cyclin-dependent kinase 4 (P11802)
34	Regorafenib	MO15-related protein kinase (MRK) (XP_001347426.1)	Mitogen-activated protein kinase 11 (Q15759)
35	Sulindac	MO15-related protein kinase (MRK) (XP_001347426.1)	Mitogen-activated protein kinase 3 (P27361)
36	Isoprenaline	MO15-related protein kinase (MRK) (XP_001347426.1)	Mitogen-activated protein kinase 1 (P28482)
37	Arsenic trioxide	MO15-related protein kinase (MRK) (XP_001347426.1)	Mitogen-activated protein kinase 1 (P28482)
38	Aminolevulinic acid	delta-aminolevulinic acid dehydratase (XP_001348555.1)	Delta-aminolevulinic acid dehydratase (P13716)
39	Methyl aminolevulinate	Ferrochelatase (XP_001350360.2)	Ferrochelatase (P22830)
40	Cholic Acid	Ferrochelatase (XP_001350360.2)	Ferrochelatase (P22830)
41	Rapamycin	FK506-binding protein (FKBP)-type peptidyl-propyl isomerase (XP_001350859.1)	FK506-binding protein 1A (P20071)
42	tacrolimus	FK506-binding protein (FKBP)-type peptidyl-propyl isomerase (XP_001350859.1)	NA, obtained directly from STITCH
43	3,6-diol, L-azetidine-2-carboxylic acid	FK506-binding protein (FKBP)-type peptidyl-propyl isomerase (XP_001350859.1)	NA, obtained directly from STITCH
44	Isosorbide Mononitrate	Guanylyl cyclase (GCalpha) (XP_001348065.1)	Guanylate cyclase soluble subunit alpha-2 (P33402)
45	Riociguat	Guanylyl cyclase (GCalpha) (XP_001348065.1)	Guanylate cyclase soluble subunit alpha-2 (P33402)
46	PXD101	Histone deacetylase (XP_001352127.1)	Histone deacetylase 1 (Q13547)
47	Romidepsin	Histone deacetylase (XP_001352127.1)	Histone deacetylase 1 (Q13547)
48	Vorinostat	Histone deacetylase (XP_001347363.1)	Histone deacetylase 1 (Q13547)
49	FK-228	Histone deacetylase (XP_001347363.1)	Histone deacetylase 4 (P56524)
50	Valproic Acid	Histone deacetylase (XP_001347363.1)	Histone deacetylase 9 (Q9UKV0)
51	Azathioprine	Inosine-5'-monophosphate dehydrogenase (XP_001352079.1)	Inosine-5'-monophosphate dehydrogenase 1 (P20839)
52	Ribavirin	Inosine-5'-monophosphate dehydrogenase (XP_001352079.1)	Inosine-5'-monophosphate dehydrogenase 1 (P20839)
53	Mercaptopurine	Inosine-5'-monophosphate dehydrogenase (XP_001352079.1)	Inosine-5'-monophosphate dehydrogenase 1 (P20839)
54	Mycophenolate mofetil	Inosine-5'-monophosphate dehydrogenase (XP_001352079.1)	Inosine-5'-monophosphate dehydrogenase 2 (P12268)
55	Mycophenolic acid	Inosine-5'-monophosphate dehydrogenase (XP_001352079.1)	Inosine-5'-monophosphate dehydrogenase 2 (P12268)
56	Bacitracin	Stromal-processing peptidase (XP_001348556.2)	Insulin-degrading Enzyme (P14735)
57	Bestatin	M1-family alanyl aminopeptidase (M1AAP) (XP_001349846.1)	Leukotriene A-4 hydrolase (P09960)
58	Hydrocortisone	Flavodoxin-like protein (CPR) (XP_002808949.1)	Nitric oxide synthase (P35228)
59	Celecoxib	cGMP-dependent protein kinase (XP_001348520.1)	3-phosphoinositide-dependent protein kinase 1 (O15530)
60	Motexafin gadolinium	Ribonucleotide reductase small subunit (XP_001347439.2)	Ribonucleoside-diphosphate reductase subunit M2 (P31350)
61	Cladribine	Ribonucleotide reductase small subunit (XP_001347439.2)	Ribonucleoside-diphosphate reductase subunit M2 (P31350)
62	Gallium nitrate	Ribonucleotide reductase small subunit (XP_001347439.2)	Ribonucleoside-diphosphate reductase subunit M2 (P31350)
63	Cladribine	Ribonucleotide reductase small subunit (XP_001347439.2)	Ribonucleoside-diphosphate reductase subunit M2 B (Q7LG56)
64	Motexafin gadolinium	Ribonucleotide reductase small subunit (RNR) (XP_001348226.1)	Ribonucleoside-diphosphate reductase subunit M2 (P31350)
65	Cantharidin	Serine/threonine protein phosphatase (XP_001348315.1)	Serine/threonine protein phosphatase PP1-alpha 1 (P08129)
66	fluoxetine	transporter (XP_001349605.2)	NA, obtained directly from STITCH
67	Mebendazole	Tubulin beta chain (XP_001347369.1)	Tubulin beta (P07437)
68	Vindesine	Tubulin beta chain (XP_001347369.1)	Tubulin beta (P07437)
69	Sphingosome	Tubulin beta chain (XP_001347369.1)	Tubulin beta (P07437)
70	Albendazole	Tubulin beta chain (XP_001347369.1)	Tubulin beta (P07437)
71	Vinblastine	Tubulin beta chain (XP_001347369.1)	Tubulin beta-2 chain (P05217)
72	Oral paclitaxel	Tubulin beta chain (XP_001347369.1)	Tubulin beta-1 chain (Q9H4B7)
73	Ixabepilone	Tubulin beta chain (XP_001347369.1)	Tubulin beta-3 chain (Q13509)
74	Podofilox	Tubulin beta chain (XP_001347369.1)	Tubulin alpha-4A chain (P68366)
75	Cabazitaxel	Tubulin beta chain (XP_001347369.1)	Tubulin alpha-4A chain (P68366)
76	Vincristine	Tubulin beta chain (XP_001347369.1)	Tubulin alpha-4A chain (P68366)
77	Oxtriphylline	cGMP-specific phosphodiesterase (XP_001350504.2)	Type IV phosphodiesterase (Q08499)
78	Nicardipine	cGMP-specific phosphodiesterase (XP_001350504.2)	Calcium/calmodulin-dependent 3',5'-cyclic nucleotide phosphodiesterase 1B (Q01064)
79	Felodipine	cGMP-specific phosphodiesterase (XP_001350504.2)	Calcium/calmodulin-dependent 3',5'-cyclic nucleotide phosphodiesterase 1B (Q01064)
80	Caffeine	cGMP-specific phosphodiesterase (XP_001350504.2)	Calcium/calmodulin-dependent 3',5'-cyclic nucleotide phosphodiesterase 1B (Q01064)
81	Bepridil	cGMP-specific phosphodiesterase (XP_001350504.2)	Calcium/calmodulin-dependent 3',5'-cyclic nucleotide phosphodiesterase 1B (Q01064)
82	Tofisopam	cGMP-specific phosphodiesterase (XP_001350504.2)	cGMP-dependent 3',5'-cyclic phosphodiesterase (O00408)
83	zaprinast	cyclic nucleotide phosphodiesterase (XP_001348846.2)	NA, obtained directly from STITCH
84	Sildenafil	cyclic nucleotide phosphodiesterase (XP_001348846.2)	NA, obtained directly from STITCH
85	Cyclosporine	ABC transporter (XP_001348418.1)	ATP-binding cassette sub-family G member 2 (Q9UNQ0)
86	Pravastatin	ABC transporter (XP_001348418.1)	ATP-binding cassette sub-family G member 2 (Q9UNQ0)
87	Nelfinavi	ABC transporter (XP_001348418.1)	ATP-binding cassette sub-family G member 2 (Q9UNQ0)
88	Diethylstilbestrol	ABC transporter (XP_001348418.1)	ATP-binding cassette sub-family G member 2 (Q9UNQ0)
89	Venlafaxine	ABC transporter (XP_001348418.1)	ATP-binding cassette sub-family G member 2 (Q9UNQ0)
90	Conjugated Estrogens	ABC transporter (XP_001348418.1)	ATP-binding cassette sub-family G member 2 (Q9UNQ0)
91	Gefitinib	ABC transporter (XP_001348418.1)	ATP-binding cassette sub-family G member 2 (Q9UNQ0)
92	Cerivastatin	ABC transporter (XP_001348418.1)	ATP-binding cassette sub-family G member 2 (Q9UNQ0)
93	Prazosin	ABC transporter (XP_001348418.1)	ATP-binding cassette sub-family G member 2 (Q9UNQ0)
94	Zidovudine	ABC transporter (XP_001348418.1)	ATP-binding cassette sub-family G member 2 (Q9UNQ0)
95	Cisplatin	ABC transporter (XP_001348418.1)	ATP-binding cassette sub-family G member 2 (Q9UNQ0)
96	Oxaliplatin	ABC transporter (XP_001348418.1)	ATP-binding cassette sub-family G member 2 (Q9UNQ0)
97	Erlotinib	ABC transporter (XP_001348418.1)	ATP-binding cassette sub-family G member 2 (Q9UNQ0)
98	Vincristine	ABC transporter (XP_001348418.1)	ATP-binding cassette sub-family G member 2 (Q9UNQ0)
99	Fluorouracil	ABC transporter (XP_001348418.1)	ATP-binding cassette sub-family G member 2 (Q9UNQ0)
100	Zafirlukast	ABC transporter (XP_001348418.1)	ATP-binding cassette sub-family G member 2 (Q9UNQ0)
101	Methotrexate	ABC transporter (XP_001348418.1)	ATP-binding cassette sub-family G member 2 (Q9UNQ0)
102	Ivermectin	ABC transporter (XP_001348418.1)	ATP-binding cassette sub-family G member 2 (Q9UNQ0)
103	Clofarabine	ABC transporter (XP_001348418.1)	ATP-binding cassette sub-family G member 2 (Q9UNQ0)
104	Verapamil	ABC transporter (XP_001348418.1)	ATP-binding cassette sub-family G member 2 (Q9UNQ0)
105	Sumatriptan	ABC transporter (XP_001348418.1)	ATP-binding cassette sub-family G member 2 (Q9UNQ0)
106	Daunorubicin	ABC transporter (XP_001348418.1)	ATP-binding cassette sub-family G member 2 (Q9UNQ0)
107	Lamivudine	ABC transporter (XP_001348418.1)	ATP-binding cassette sub-family G member 2 (Q9UNQ0)
108	Riluzole	ABC transporter (XP_001348418.1)	ATP-binding cassette sub-family G member 2 (Q9UNQ0)
109	Irinotecan	ABC transporter (XP_001348418.1)	ATP-binding cassette sub-family G member 2 (Q9UNQ0)
110	Etoposide	ABC transporter (XP_001348418.1)	ATP-binding cassette sub-family G member 2 (Q9UNQ0)
111	Buprenorphine	ABC transporter (XP_001348418.1)	ATP-binding cassette sub-family G member 2 (Q9UNQ0)
112	Carboplatin	ABC transporter (XP_001348418.1)	ATP-binding cassette sub-family G member 2 (Q9UNQ0)
113	Telmisartan	ABC transporter (XP_001348418.1)	ATP-binding cassette sub-family G member 2 (Q9UNQ0)
114	Dactinomycin	ABC transporter (XP_001348418.1)	ATP-binding cassette sub-family G member 2 (Q9UNQ0)
115	Doxorubicin	ABC transporter (XP_001348418.1)	ATP-binding cassette sub-family G member 2 (Q9UNQ0)
116	Sofosbuvir	ABC transporter (XP_001348418.1)	ATP-binding cassette sub-family G member 2 (Q9UNQ0)
117	Idelalisib	ABC transporter (XP_001348418.1)	ATP-binding cassette sub-family G member 2 (Q9UNQ0)
118	Cobicistat	ABC transporter (XP_001348418.1)	ATP-binding cassette sub-family G member 2 (Q9UNQ0)
119	Lenvatinib	ABC transporter (XP_001348418.1)	ATP-binding cassette sub-family G member 2 (Q9UNQ0)
120	Daclatasvir	ABC transporter (XP_001348418.1)	ATP-binding cassette sub-family G member 2 (Q9UNQ0)
121	Rolapitant	ABC transporter (XP_001348418.1)	ATP-binding cassette sub-family G member 2 (Q9UNQ0)
122	Osimertinib	ABC transporter (XP_001348418.1)	ATP-binding cassette sub-family G member 2 (Q9UNQ0)
123	Alectinib	ABC transporter (XP_001348418.1)	ATP-binding cassette sub-family G member 2 (Q9UNQ0)
124	Pitavastatin	ABC transporter (XP_001348418.1)	ATP-binding cassette sub-family G member 2 (Q9UNQ0)
125	Rilpivirine	ABC transporter (XP_001348418.1)	ATP-binding cassette sub-family G member 2 (Q9UNQ0)
126	Teriflunomide	ABC transporter (XP_001348418.1)	ATP-binding cassette sub-family G member 2 (Q9UNQ0)
127	Riociguat	ABC transporter (XP_001348418.1)	ATP-binding cassette sub-family G member 2 (Q9UNQ0)
128	Cabazitaxel	ABC transporter (XP_001348418.1)	ATP-binding cassette sub-family G member 2 (Q9UNQ0)
129	Apixaban	ABC transporter (XP_001348418.1)	ATP-binding cassette sub-family G member 2 (Q9UNQ0)
130	Pazopanib	ABC transporter (XP_001348418.1)	ATP-binding cassette sub-family G member 2 (Q9UNQ0)
131	Vandetanib	ABC transporter (XP_001348418.1)	ATP-binding cassette sub-family G member 2 (Q9UNQ0)
132	Nilotinib	ABC transporter (XP_001348418.1)	ATP-binding cassette sub-family G member 2 (Q9UNQ0)
133	Elacridar	ABC transporter (XP_001348418.1)	ATP-binding cassette sub-family G member 2 (Q9UNQ0)
134	Biricodar dicitrate	ABC transporter (XP_001348418.1)	ATP-binding cassette sub-family G member 2 (Q9UNQ0)
135	Camptothecin	ABC transporter (XP_001348418.1)	ATP-binding cassette sub-family G member 2 (Q9UNQ0)
136	Rosuvastatin	ABC transporter (XP_001348418.1)	ATP-binding cassette sub-family G member 2 (Q9UNQ0)
137	Leflunomide	ABC transporter (XP_001348418.1)	ATP-binding cassette sub-family G member 2 (Q9UNQ0)
138	Hesperetin	ABC transporter (XP_001348418.1)	ATP-binding cassette sub-family G member 2 (Q9UNQ0)
139	Novobiocin	ABC transporter (XP_001348418.1)	ATP-binding cassette sub-family G member 2 (Q9UNQ0)
140	Topotecan	ABC transporter (XP_001348418.1)	ATP-binding cassette sub-family G member 2 (Q9UNQ0)
141	Saquinavir	ABC transporter (XP_001348418.1)	ATP-binding cassette sub-family G member 2 (Q9UNQ0)
142	Paclitaxel	ABC transporter (XP_001348418.1)	ATP-binding cassette sub-family G member 2 (Q9UNQ0)
143	Mitoxantrone	ABC transporter (XP_001348418.1)	ATP-binding cassette sub-family G member 2 (Q9UNQ0)
144	Rabeprazole	ABC transporter (XP_001348418.1)	ATP-binding cassette sub-family G member 2 (Q9UNQ0)
145	Docetaxel	ABC transporter (XP_001348418.1)	ATP-binding cassette sub-family G member 2 (Q9UNQ0)
146	Dasatinib	ABC transporter (XP_001348418.1)	ATP-binding cassette sub-family G member 2 (Q9UNQ0)
147	Sunitinib	ABC transporter (XP_001348418.1)	ATP-binding cassette sub-family G member 2 (Q9UNQ0)
148	Genistein	ABC transporter (XP_001348418.1)	ATP-binding cassette sub-family G member 2 (Q9UNQ0)
149	Daidzin	ABC transporter (XP_001348418.1)	ATP-binding cassette sub-family G member 2 (Q9UNQ0)
150	Naringenin	ABC transporter (XP_001348418.1)	ATP-binding cassette sub-family G member 2 (Q9UNQ0)
151	Flavopiridol	ABC transporter (XP_001348418.1)	ATP-binding cassette sub-family G member 2 (Q9UNQ0)
152	Quercetin	ABC transporter (XP_001348418.1)	ATP-binding cassette sub-family G member 2 (Q9UNQ0)
153	Taurocholic Acid	ABC transporter (XP_001348418.1)	ATP-binding cassette sub-family G member 2 (Q9UNQ0)
154	Moxifloxacin	DNA topoisomerase II (XP_001348490.1)	DNA topoisomerase 2-alpha (P11388)
155	Amsacrine	DNA topoisomerase II (XP_001348490.1)	DNA topoisomerase 2-alpha (P11388)
156	Valrubicin	DNA topoisomerase II (XP_001348490.1)	DNA topoisomerase 2-alpha (P11388)
157	Teniposide	DNA topoisomerase II (XP_001348490.1)	DNA topoisomerase 2-alpha (P11388)
158	Epirubicin	DNA topoisomerase II (XP_001348490.1)	DNA topoisomerase 2-alpha (P11388)
159	Enoxacin	DNA topoisomerase II (XP_001348490.1)	DNA topoisomerase 2-alpha (P11388)
160	Pefloxacin	DNA topoisomerase II (XP_001348490.1)	DNA topoisomerase 2-alpha (P11388)
161	Ciprofloxacin	DNA topoisomerase II (XP_001348490.1)	DNA topoisomerase 2-alpha (P11388)
162	Trovafloxacin	DNA topoisomerase II (XP_001348490.1)	DNA topoisomerase 2-alpha (P11388)
163	Daunorubicin	DNA topoisomerase II (XP_001348490.1)	DNA topoisomerase 2-alpha (P11388)
164	Etoposide	DNA topoisomerase II (XP_001348490.1)	DNA topoisomerase 2-alpha (P11388)
165	Dactinomycin	DNA topoisomerase II (XP_001348490.1)	DNA topoisomerase 2-alpha (P11388)
166	Lomefloxacin	DNA topoisomerase II (XP_001348490.1)	DNA topoisomerase 2-alpha (P11388)
167	Doxorubicin	DNA topoisomerase II (XP_001348490.1)	DNA topoisomerase 2-alpha (P11388)
168	Norfloxacin	DNA topoisomerase II (XP_001348490.1)	DNA topoisomerase 2-alpha (P11388)
169	Levofloxacin	DNA topoisomerase II (XP_001348490.1)	DNA topoisomerase 2-alpha (P11388)
170	Ofloxacin	DNA topoisomerase II (XP_001348490.1)	DNA topoisomerase 2-alpha (P11388)
171	Idarubicin	DNA topoisomerase II (XP_001348490.1)	DNA topoisomerase 2-alpha (P11388)
172	Podofilox	DNA topoisomerase II (XP_001348490.1)	DNA topoisomerase 2-alpha (P11388)
173	Mitoxantrone	DNA topoisomerase II (XP_001348490.1)	DNA topoisomerase 2-alpha (P11388)
174	Sparfloxacin	DNA topoisomerase II (XP_001348490.1)	DNA topoisomerase 2-alpha (P11388)
175	Fleroxacin	DNA topoisomerase II (XP_001348490.1)	DNA topoisomerase 2-alpha (P11388)
176	Lucanthone	DNA topoisomerase II (XP_001348490.1)	DNA topoisomerase 2-alpha (P11388)
177	Finafloxacin	DNA topoisomerase II (XP_001348490.1)	DNA topoisomerase 2-alpha (P11388)
178	Icrf-187	DNA topoisomerase II (XP_001348490.1)	DNA topoisomerase 2-beta isozyme (Q02880)
179	Dexrazoxane	DNA topoisomerase II (XP_001348490.1)	DNA topoisomerase 2-beta isozyme (Q02880)
180	Daunorubicin	DNA topoisomerase II (XP_001348490.1)	DNA topoisomerase 2-beta isozyme (Q02880)
181	Dactinomycin	DNA topoisomerase II (XP_001348490.1)	DNA topoisomerase 2-beta isozyme (Q02880)
182	Etoposide	DNA topoisomerase II (XP_001348490.1)	DNA topoisomerase 2-beta isozyme (Q02880)
183	Lovastatin	Histone deacetylase (XP_001352127.1)	Histone deacetylase 2 (Q92769)
184	Theophylline	Histone deacetylase (XP_001352127.1)	Histone deacetylase 2 (Q92769)
185	Valproic Acid	Histone deacetylase (XP_001352127.1)	Histone deacetylase 2 (Q92769)
186	Aminophylline	Histone deacetylase (XP_001352127.1)	Histone deacetylase 2 (Q92769)
187	Oxtriphylline	Histone deacetylase (XP_001352127.1)	Histone deacetylase 2 (Q92769)
188	Vorinostat	Histone deacetylase (XP_001352127.1)	Histone deacetylase 2 (Q92769)
189	trichostatin A	Histone deacetylase (XP_001352127.1)	Histone deacetylase 2 (Q92769)
190	Romidepsin	Histone deacetylase (XP_001352127.1)	Histone deacetylase 2 (Q92769)
191	Panobinostat	Histone deacetylase (XP_001352127.1)	Histone deacetylase 2 (Q92769)
192	Mitomycin	Flavodoxin-like protein (CPR) (XP_002808949.1)	NADPH--cytochrome P450 reductase (P16435)
193	Nilutamide	Flavodoxin-like protein (CPR) (XP_002808949.1)	NADPH--cytochrome P450 reductase (P16435)
194	Daunorubicin	Flavodoxin-like protein (CPR) (XP_002808949.1)	NADPH--cytochrome P450 reductase (P16435)
195	Nitrofurantoin	Flavodoxin-like protein (CPR) (XP_002808949.1)	NADPH--cytochrome P450 reductase (P16435)
196	Benzphetamine	Flavodoxin-like protein (CPR) (XP_002808949.1)	NADPH--cytochrome P450 reductase (P16435)
197	Doxorubicin	Flavodoxin-like protein (CPR) (XP_002808949.1)	NADPH--cytochrome P450 reductase (P16435)
198	Ethylmorphine	Flavodoxin-like protein (CPR) (XP_002808949.1)	NADPH--cytochrome P450 reductase (P16435)
199	Theophylline	cGMP-specific phosphodiesterase (XP_001350504.2)	cAMP-specific 3',5'-cyclic phosphodiesterase 4B (Q07343)
200	Dyphylline	cGMP-specific phosphodiesterase (XP_001350504.2)	cAMP-specific 3',5'-cyclic phosphodiesterase 4B (Q07343)
201	Pentoxifylline	cGMP-specific phosphodiesterase (XP_001350504.2)	cAMP-specific 3',5'-cyclic phosphodiesterase 4B (Q07343)
202	Enprofylline	cGMP-specific phosphodiesterase (XP_001350504.2)	cAMP-specific 3',5'-cyclic phosphodiesterase 4B (Q07343)
203	Ketotifen	cGMP-specific phosphodiesterase (XP_001350504.2)	cAMP-specific 3',5'-cyclic phosphodiesterase 4B (Q07343)
204	Papaverine	cGMP-specific phosphodiesterase (XP_001350504.2)	cAMP-specific 3',5'-cyclic phosphodiesterase 4B (Q07343)
205	Iloprost	cGMP-specific phosphodiesterase (XP_001350504.2)	cAMP-specific 3',5'-cyclic phosphodiesterase 4B (Q07343)
206	Theobromine	cGMP-specific phosphodiesterase (XP_001350504.2)	cAMP-specific 3',5'-cyclic phosphodiesterase 4B (Q07343)
207	Amrinone	cGMP-specific phosphodiesterase (XP_001350504.2)	cAMP-specific 3',5'-cyclic phosphodiesterase 4B (Q07343)
208	Roflumilast	cGMP-specific phosphodiesterase (XP_001350504.2)	cAMP-specific 3',5'-cyclic phosphodiesterase 4B (Q07343)
209	Ibudilast	cGMP-specific phosphodiesterase (XP_001350504.2)	cAMP-specific 3',5'-cyclic phosphodiesterase 4B (Q07343)
210	Apremilast	cGMP-specific phosphodiesterase (XP_001350504.2)	cAMP-specific 3',5'-cyclic phosphodiesterase 4B (Q07343)
211	Cilomilast	cGMP-specific phosphodiesterase (XP_001350504.2)	cAMP-specific 3',5'-cyclic phosphodiesterase 4B (Q07343)
212	Dyphylline	cyclic nucleotide phosphodiesterase (XP_001348846.2)	CAMP-specific 3',5'-cyclic phosphodiesterase 4A (P27815)
213	Enprofylline	cyclic nucleotide phosphodiesterase (XP_001348846.2)	CAMP-specific 3',5'-cyclic phosphodiesterase 4A (P27815)
214	Aminophylline	cyclic nucleotide phosphodiesterase (XP_001348846.2)	CAMP-specific 3',5'-cyclic phosphodiesterase 4A (P27815)
215	Aminophylline	cyclic nucleotide phosphodiesterase (XP_001348846.2)	CAMP-specific 3',5'-cyclic phosphodiesterase 4A (P27815)
216	Cilostazol	cyclic nucleotide phosphodiesterase (XP_001348846.2)	CAMP-specific 3',5'-cyclic phosphodiesterase 4A (P27815)
217	Milrinone	cyclic nucleotide phosphodiesterase (XP_001348846.2)	CAMP-specific 3',5'-cyclic phosphodiesterase 4A (P27815)
218	Vesnarinone	cyclic nucleotide phosphodiesterase (XP_001348846.2)	CAMP-specific 3',5'-cyclic phosphodiesterase 4A (P27815)
219	Dipyridamole	cyclic nucleotide phosphodiesterase (XP_001348846.2)	CAMP-specific 3',5'-cyclic phosphodiesterase 4A (P27815)
220	Iloprost	cyclic nucleotide phosphodiesterase (XP_001348846.2)	CAMP-specific 3',5'-cyclic phosphodiesterase 4A (P27815)
221	Oxtriphylline	cyclic nucleotide phosphodiesterase (XP_001348846.2)	CAMP-specific 3',5'-cyclic phosphodiesterase 4A (P27815)
222	Apremilast	cyclic nucleotide phosphodiesterase (XP_001348846.2)	CAMP-specific 3',5'-cyclic phosphodiesterase 4A (P27815)
223	Drotaverine	cyclic nucleotide phosphodiesterase (XP_001348846.2)	CAMP-specific 3',5'-cyclic phosphodiesterase 4A (P27815)
224	Tofisopam	cyclic nucleotide phosphodiesterase (XP_001348846.2)	CAMP-specific 3',5'-cyclic phosphodiesterase 4A (P27815)
225	Milrinone	cyclic nucleotide phosphodiesterase (XP_001348846.2)	CGMP-inhibited 3',5'-cyclic phosphodiesterase A (Q14432 )
226	Anagrelide	cyclic nucleotide phosphodiesterase (XP_001348846.2)	CGMP-inhibited 3',5'-cyclic phosphodiesterase A (Q14432 )
227	Levosimendan	cyclic nucleotide phosphodiesterase (XP_001348846.2)	CGMP-inhibited 3',5'-cyclic phosphodiesterase A (Q14432 )
228	Cilostazol	cyclic nucleotide phosphodiesterase (XP_001348846.2)	CGMP-inhibited 3',5'-cyclic phosphodiesterase A (Q14432 )
229	Aminophylline	cyclic nucleotide phosphodiesterase (XP_001348846.2)	CGMP-inhibited 3',5'-cyclic phosphodiesterase A (Q14432 )
230	Oxtriphylline	cyclic nucleotide phosphodiesterase (XP_001348846.2)	CGMP-inhibited 3',5'-cyclic phosphodiesterase A (Q14432 )
231	Amrinone	cyclic nucleotide phosphodiesterase (XP_001348846.2)	CGMP-inhibited 3',5'-cyclic phosphodiesterase A (Q14432 )
232	Enoximone	cyclic nucleotide phosphodiesterase (XP_001348846.2)	CGMP-inhibited 3',5'-cyclic phosphodiesterase A (Q14432 )
233	Ibudilast	cyclic nucleotide phosphodiesterase (XP_001348846.2)	CGMP-inhibited 3',5'-cyclic phosphodiesterase A (Q14432 )
234	Avanafil	3',5'-cyclic nucleotide phosphodiesterase (XP_001349954.1)	CGMP-specific 3',5'-cyclic phosphodiesterase (O76074)
235	Papaverine	3',5'-cyclic nucleotide phosphodiesterase (XP_001349954.1)	CGMP-specific 3',5'-cyclic phosphodiesterase (O76074)
236	Sildenafil	3',5'-cyclic nucleotide phosphodiesterase (XP_001349954.1)	CGMP-specific 3',5'-cyclic phosphodiesterase (O76074)
237	Tadalafil	3',5'-cyclic nucleotide phosphodiesterase (XP_001349954.1)	CGMP-specific 3',5'-cyclic phosphodiesterase (O76074)
238	Udenafil	3',5'-cyclic nucleotide phosphodiesterase (XP_001349954.1)	CGMP-specific 3',5'-cyclic phosphodiesterase (O76074)
239	Vardenafil	3',5'-cyclic nucleotide phosphodiesterase (XP_001349954.1)	CGMP-specific 3',5'-cyclic phosphodiesterase (O76074)
