# Supplementary material for: Target-similarity search using Plasmodium falciparum proteome identifies approved drugs with anti-malarial activity and their possible targets
Source: PLoS One. 2017 Oct 31;12(10):e0186364. doi: 10.1371/journal.pone.0186364 (PMC5663372; doi:10.1371/journal.pone.0186364)
Supplement: S2 Table — The table details the residue variety in% (across 150 homologs used in Consurf server analysis) for each position in the query sequence (drug target NP_001277159.1). Each column shows the% for that amino-acid, position it is found in the MSA. Non-standard amino acid residues are shown under column 'OTHER'. (CSV) [file pone.0186364.s002.csv]

The table details the residue variety in % for each position in the query sequence.
Each column shows the % for that amino-acid, found in position ('pos') in the MSA.
In case there are residues which are not a standard amino-acid in the MSA, they are represented under column 'OTHER'
pos	A	C	D	E	F	G	H	I	K	L	M	N	P	Q	R	S	T	V	W	Y	OTHER amino acids	MAX AA	ConSurf Grade
1					0.787			0.787		0.787	96.85							0.787				M 96.850	9
2	0.719		41.727	54.676								2.158		0.719								E 54.676	1
3	2.817		13.38			1.408		0.704	9.859	0.704	0.704	26.761		18.31	9.155	2.817	3.521	9.859				N 26.761	2
4					44.966															55.034		Y 55.034	8
5	4.667	0.667	2	18.667			2	4	0.667	2.667	1.333	0.667		43.333	2.667	2.667	6.667	7.333				Q 43.333	1
6									93.333					2.667	4							K 93.333	8
7				1.333				39.333		14.667	1.333						1.333	41.333		0.667		V 41.333	5
8			1.333	95.333					1.333					0.667		1.333						E 95.333	8
9									99.333						0.667							K 99.333	9
10								82.667		8								9.333				I 82.667	8
11						100																G 100.000	9
12	0.667			99.333																		E 99.333	9
13						100																G 100.000	9
14											0.667						99.333					T 99.333	9
15							0.667													99.333		Y 99.333	9
16	2.667					97.333																G 97.333	9
17				0.667				6									4	89.333				V 89.333	8
18																		100				V 100.000	9
19					4.667															95.333		Y 95.333	8
20									98.667						1.333							K 98.667	9
21	79.333					20.667																A 79.333	9
22								1.333	36.667		0.667			2.667	56			2		0.667		R 56.000	1
23			44	1.333			12.667			0.667		40						1.333				D 44.000	5
24	1.342	0.671				0.671		2.685	53.02	5.369	0.671	1.342			27.517		0.671	6.04				K 53.020	1
25	2.667	0.667	4	10	0.667	1.333	4	4.667	13.333	11.333	1.333	4		9.333	6.667	5.333	10	10.667				K 13.333	1
26												6.04				8.725	85.235					T 85.235	7
27			0.667	0.667		66						29.333		1.333		1.333			0.667			G 66.000	4
28	2.667		4	35.333		0.667	0.667		12	0.667		2.667		30	10.667		0.667					E 35.333	1
29	1.333				6		1.333	22		26	6.667					0.667	20	14.667		1.333		L 26.000	1
30	0.667				1.333			18.667		1.333								78				V 78.000	8
31	100																					A 100.000	9
32										88.667	11.333											L 88.667	8
33									100													K 100.000	9
34				2.667					92.667						4		0.667					K 92.667	9
35								100														I 100.000	9
36		0.667					3.333		1.333	0.667			0.667		93.333							R 93.333	8
37								0.667		99.333												L 99.333	9
38			41.333	57.333			0.667										0.667					E 57.333	8
39	22.667						1.333			6.667		4.667	0.667	16		29.333	16.667	2				S 29.333	5
40			6.667	93.333																		E 93.333	8
41	0.685		44.521	17.123						0.685	2.74	0.685			0.685	12.329	20.548					D 44.521	6
42			0.667	99.333																		E 99.333	9
43						100																G 100.000	9
44								5.333			0.667						2.667	91.333				V 91.333	9
45													100									P 100.000	9
46		3.333														96.667						S 96.667	9
47																	100					T 100.000	9
48	100																					A 100.000	9
49								94		0.667	1.333							4				I 94.000	9
50															100							R 100.000	9
51				100																		E 100.000	9
52								96.667		0.667								2.667				I 96.667	9
53	5.333															93.333	1.333					S 93.333	8
54								4		95.333								0.667				L 95.333	8
55										96.667	2.667							0.667				L 96.667	9
56									94					1.333	4.667							K 94.000	8
57				98.667		0.667								0.667								E 98.667	9
58								0.667		81.333	18											L 81.333	9
59	2.667		6.667	3.333			4.667		33.333			12	0.667	25.333	3.333	3.333	2.667	1.333		0.667		K 33.333	1
60			11.333				88					0.667										H 88.000	9
61	1.333	1.333	5.333	7.333		6	2		0.667			2	65.333	0.667	4	2		2				P 65.333	1
62	0.667						1.333					97.333				0.667						N 97.333	9
63								78.667										21.333				I 78.667	7
64								3.333										96.667				V 96.667	9
65		5.333		0.667		0.667	1.333		16	0.667	1.333	1.333		4.667	58.667	8.667	0.667					R 58.667	1
66										100												L 100.000	9
67		1.333		6	2.667		8.667	1.333	2.667	46	2.667			18	3.333			0.667		6.667		L 46.000	1
68			92.667	2.667								4					0.667					D 92.667	8
69								15.333		0.667								84				V 84.000	9
70	0.667							30.667		17.333								51.333				V 51.333	5
71	0.667						76.667			1.333	16	0.667		4						0.667		H 76.667	8
72	10	3.333		5.333		2.667	1.333		0.667	0.667		5.333		14.667	4.667	34.667	16	0.667				S 34.667	4
73	1.333		23.333	64		0.667							0.667	9.333	0.667							E 64.000	5
74	4.667		2				3.333		42.667	2	1.333	17.333		6.667	7.333	10.667	2					K 42.667	1
75		1.333	0.667				1.333		72.667			0.667		0.667	20.667	0.667	0.667			0.667		K 72.667	6
76								8		90.667								1.333				L 90.667	8
77		1.333			2.667	0.667	2				2.667						6.667			84		Y 84.000	7
78								0.667		96.667	2.667											L 96.667	9
79	0.667							10										89.333				V 89.333	8
80					99.333					0.667												F 99.333	9
81			0.667	99.333																		E 99.333	9
82					56					0.667										43.333		F 56.000	6
83		0.667								96	3.333											L 96.000	9
84			46	1.333			5.333					16.667		3.333		20	7.333					D 46.000	5
85		0.667					2.667		4.667	21.333	20	0.667		42		2.667		5.333				Q 42.000	7
86			100																			D 100.000	9
87										100												L 100.000	9
88									98.667						1.333							K 98.667	9
89							2		86.667					0.667	10.667							K 86.667	7
90					15.333		22			5.333										57.333		Y 57.333	3
91								4.667		18	77.333											M 77.333	7
92			87.333	12.667																		D 87.333	8
93	5.333	0.667	0.667	1.333	0.667	2	2	0.667	0.667	3.333	2	6		2		58	12	2.667				S 58.000	1
94	11.333	18			2	4	0.667	13.333	0.667	9.333	1.333	0.667		2.667	2.667	18.667	7.333	3.333		4		S 18.667	1
95	4.027		0.671	0.671		14.765	0.671		2.685		0.671	8.725	48.993	6.04	3.356	5.369	3.356					P 48.993	1
96	10	0.667	10	10.667		6.667	2	2	4.667	1.333		6.667	7.333	4	1.333	14	14	4.667				ST 14.000	1
97	0.8		1.6	0.8	14.4	28.8	1.6	0.8	3.2	4.8		5.6	1.6		4.8	19.2	9.6	2.4				G 28.800	1
98	10.345		2.069	13.793	3.448	29.655	1.379		1.379	4.828	0.69	1.379	9.655	2.759	0.69	8.966	1.379	0.69		6.897		G 29.655	1
99	0.667				1.333			17.333	14.667	46	16.667	0.667		0.667				2				L 46.000	4
100	2.667		36	5.333		4	0.667		1.333			3.333	27.333			12.667	6	0.667				D 36.000	1
101	2.667		0.667	0.667	0.667	1.333	2	0.667	10	28	4.667		35.333		1.333	6.667	4	1.333				P 35.333	1
102	8.667	0.667	9.333	6.667	0.667	2	9.333		3.333	2.667	8	4.667	14	4.667	10.667	11.333	1.333	2				P 14.000	1
103	1.333							10		61.333	8.667			1.333	1.333	0.667	8.667	6.667				L 61.333	1
104	1.333	0.667						32		2	0.667					0.667	1.333	61.333				V 61.333	4
105				0.667					96.667					1.333	1.333							K 96.667	9
106			0.667						11.333		2	6.667		2	6	63.333	7.333			0.667		S 63.333	6
107	0.667				29.333					2										68		Y 68.000	7
108		0.667								66	16						13.333	4				L 66.000	4
109	2				22.667		9.333		1.333	4		1.333		2.667		2.667			6	48		Y 48.000	1
110														100								Q 100.000	9
111								28		62.667	8							1.333				L 62.667	6
112		1.333			0.667			3.333		78.667	0.667	2				2	6.667	4.667				L 78.667	5
113	0.667		1.333	6.667			0.667		12.667	2.667		2.667		40	22.667	9.333	0.667					Q 40.000	2
114	5.333					93.333										1.333						G 93.333	8
115								55.333		17.333							0.667	26.667				I 55.333	7
116	46	1.333	1.333	1.333	0.667	0.667	1.333		0.667	18.667		8			2	12	1.333	2		2.667		A 46.000	4
117					61.333		1.333											0.667		36.667		F 61.333	4
118		99.333						0.667														C 99.333	9
119							100															H 100.000	9
120	14	4	4	2.667		0.667	0.667	0.667	1.333	1.333				7.333	2.667	56	2	2.667				S 56.000	2
121	0.667	0.667					74					5.333		0.667	18		0.667					H 74.000	7
122									0.667						98.667	0.667						R 98.667	9
123					0.667			22.667									1.333	75.333				V 75.333	7
124					0.667			19.333		78.667								1.333				L 78.667	8
125							100															H 100.000	9
126															100							R 100.000	9
127			100																			D 100.000	9
128								0.667		98	1.333											L 98.000	9
129									100													K 100.000	9
130													100									P 100.000	9
131				0.667										99.333								Q 99.333	9
132												100										N 100.000	9
133								0.667		99.333												L 99.333	9
134										100												L 100.000	9
135								94.667		4								1.333				I 94.667	9
136			63.333									34.667				2						D 63.333	7
137	8.667		2.667	18		0.667	2		20	0.667	1.333	10	1.333	4.667	22	4.667	2	1.333				R 22.000	1
138	8	0.667	6	16.667	3.333		2.667	0.667	14	4.667	0.667	8		10	18	2	1.333	0.667		2.667		R 18.000	1
139			4			77.333						18.667										G 77.333	8
140	28.667		0.667	7.333	1.333			2	1.333	1.333	2	20		2.667	0.667	6.667	6.667	16		2.667		A 28.667	1
141								52		47.333								0.667				I 52.000	8
142									99.333					0.667								K 99.333	9
143								4		92.667								3.333				L 92.667	8
144	98					2																A 98.000	9
145			100																			D 100.000	9
146					100																	F 100.000	9
147						100																G 100.000	9
148										100												L 100.000	9
149	95.333					4.667																A 95.333	9
150															100							R 100.000	9
151	94.667															2	2.667	0.667				A 94.667	9
152					99.333			0.667														F 99.333	9
153	1.333					98.667																G 98.667	9
154								56		2.667								41.333				I 56.000	7
155													100									P 100.000	9
156								4		27.333	8.667			0.667				59.333				V 59.333	6
157									1.333			2.667			96							R 96.000	9
158	3.333						0.667	0.667	0.667			2	1.333			8	66.667	16.667				T 66.667	7
159					20.667															78.667	0.666666667	Y 78.667	8
160																6	93.333	0.667				T 93.333	9
161							96.667					3.333										H 96.667	9
162				99.333										0.667								E 99.333	9
163								0.667										99.333				V 99.333	9
164																		100				V 100.000	9
165																	100					T 100.000	9
166										100												L 100.000	9
167																			100			W 100.000	9
168																				100		Y 100.000	9
169									0.667						99.333							R 99.333	9
170	94												0.667			5.333						A 94.000	8
171	0.667												99.333									P 99.333	9
172			9.333	90		0.667																E 90.000	9
173								68										32				I 68.000	8
174										100												L 100.000	9
175										92	8											L 92.000	9
176						99.333									0.667							G 99.333	9
177	12	20				3.333								0.667		60.667	3.333					S 60.667	5
178	2.667	1.333					1.333		34			1.333	5.333	4	42.667	5.333	2					R 42.667	2
179		0.667		0.667	15.333		25.333	1.333	4.667	4	0.667	0.667		11.333	16.667		2.667			16		H 25.333	2
180																				100		Y 100.000	9
181	2.667									0.667		3.333				91.333	2					S 91.333	8
182	0.667	7.333											0.667			1.333	90					T 90.000	8
183	40.667					2.667							48.667			8						P 48.667	4
184								20.667		0.667								78.667				V 78.667	8
185			100																			D 100.000	9
186								41.333		4	18.667						1.333	34.667				I 41.333	2
187																			100			W 100.000	9
188	0.667															99.333						S 99.333	9
189	8							44.667		14	0.667						1.333	31.333				I 44.667	5
190	1.333					98.667																G 98.667	9
191	0.667	93.333															6					C 93.333	9
192								99.333			0.667											I 99.333	9
193					94.667					0.667	4									0.667		F 94.667	8
194	91.333					0.667										1.333	0.667	6				A 91.333	8
195				100																		E 100.000	9
196										6	94											M 94.000	9
197	20	3.333			1.333	0.667		11.333	0.667	4	2					0.667	0.667	53.333		2		V 53.333	1
198				0.667	0.667			1.333	1.333	3.333	8.667	22.667			1.333	5.333	54.667					T 54.667	4
199						14.667	2		25.333					12.667	44	0.667	0.667					R 44.000	3
200	0.667	0.667		1.333		0.667	4	1.333	36		0.667	2		5.333	43.333	0.667	2	1.333				R 43.333	1
201	31.333												64.667			1.333	0.667	2				P 64.667	6
202								0.667		98.667	0.667											L 98.667	9
203					99.333					0.667												F 99.333	9
204	2	0.667					12						78.667	4.667	1.333			0.667				P 78.667	6
205						99.333												0.667				G 99.333	9
206		0.667	90.667									1.333				3.333	4					D 90.667	8
207	0.667	1.333				1.333										94	2.667					S 94.000	9
208			1.333	92.667				1.333				2.667					1.333	0.667				E 92.667	8
209	0.667			3.333			0.667	90.667	1.333				0.667	0.667	0.667	1.333						I 90.667	8
210			100																			D 100.000	9
211				25.333								0.667		74								Q 74.000	8
212								15.333		83.333								1.333				L 83.333	8
213			0.667		90.667					2	2			3.333						1.333		F 90.667	7
214							0.667		32					3.333	63.333				0.667			R 63.333	6
215								98										2				I 98.000	9
216					100																	F 100.000	9
217				0.667			2		8					1.333	87.333	0.667						R 87.333	7
218	4.667					0.667		21.333		8.667	1.333						44	18		1.333		T 44.000	2
219					0.667					86	12							1.333				L 86.000	7
220						92			1.333						2.667		4					G 92.000	8
221																	100					T 100.000	9
222	0.667												99.333									P 99.333	9
223			22.667						1.333			28.667				16.667	30.667					T 30.667	4
224			8.667	84					0.667	0.667		4.667	0.667					0.667				E 84.000	5
225	12.667		17.333	27.333		2.667	1.333		2	0.667		4		6	2.667	6.667	10.667	6				E 27.333	1
226	1.333	0.667	0.667	0.667		2		14		3.333	2.667	2.667				8.667	44	19.333				T 44.000	1
227																			98.667	1.333		W 98.667	9
228									0.667				96.667	0.667	1.333	0.667						P 96.667	7
229			3.333	2		89.333						0.667			2	2	0.667					G 89.333	5
230					0.667			8.667		1.333	0.667							88.667				V 88.667	8
231	1.333	0.667		5.333				0.667	2.667		0.667	1.333			0.667	28	56.667	2				T 56.667	4
232	3.333		3.333	4.667			0.667		3.333			1.333		44	0.667	36	2.667					Q 44.000	3
233					4					88.667	7.333											L 88.667	8
234	0.667			0.667					2				90.667	4	0.667	1.333						P 90.667	5
235			90	10																		D 90.000	9
236					19.333		0.667												2	78		Y 78.000	4
237								0.667	96.667					2	0.667							K 96.667	9
238	7.333		1.333	4		9.333	1.333		1.333			8	18.667	2	1.333	36	8	1.333				S 36.000	1
239	10.667	0.667	10.667	1.333							3.333	9.333				28	36					T 36.000	2
240					98														2			F 98.000	9
241	0.667			0.667									98.667									P 98.667	9
242	0.667						2.667	2	47.333	0.667	0.667	8		17.333	14	2	0.667	4				K 47.333	1
243					2		1.333												90.667	6		W 90.667	8
244	14.667	1.333	2.667	2.667			2	2	14	1.333	1.333	2	20.667	4.667	4	12	13.333	1.333				P 20.667	1
245	15.333	0.667	0.667	2.667		4.667		1.333	6.667	0.667		1.333	20	0.667	28.667	8	7.333	1.333				R 28.667	1
246	0.667			1.333		6	1.333	1.333	29.333	1.333	0.667	9.333	0.667	32.667	6.667	1.333	2.667	4		0.667		Q 32.667	1
247	0.667		37.333	13.333		7.333	0.667	2			0.667	10.667	9.333	4.667	0.667	12	0.667					D 37.333	1
248	0.667				6			5.333		67.333	10.667			0.667			2.667	4	2.667			L 67.333	2
249	25.333	0.667	3.333	16		5.333	0.667		11.333	1.333	0.667	2.667	2	1.333	6.667	16.667	4.667	0.667		0.667		A 25.333	1
250	4.667	0.667	6.667	20.667		2	2		16.667	0.667	0.667	4		4.667	0.667	18	16	2				E 20.667	1
251	5.333	0.667		0.667	1.333		5.333	30		12.667	4.667		0.667	4		5.333	2.667	26.667				I 30.000	1
252	1.333	2.667			0.667			6		9.333	0.667					0.667	1.333	77.333				V 77.333	5
253	0.671						0.671		14.094	0.671		0.671	73.826	2.685	0.671	2.685	3.356					P 73.826	3
254	1.333		1.333		0.667	10	1.333		3.333	2.667	2	34.667	4	6	4	12.667	12.667	2.667		0.667		N 34.667	1
255	0.667				2.667			2.667		87.333	4.667							2				L 87.333	7
256		2.667	66.667	18		5.333	0.667	0.667				4.667				1.333						D 66.667	1
257	12		6.667	16.667	0.667	0.667	0.667	0.667	4	0.667	0.667	4.667	27.333	4	8	10.667	2					P 27.333	1
258	18	0.667	30.667	14		1.333		0.667	3.333	3.333	2	8.667	1.333	2		4	6	4				D 30.667	1
259	4			0.667		95.333																G 95.333	8
260	0.667					0.667	0.667	24	12.667	32.667	0.667			4	15.333		0.667	8				L 32.667	1
261			90	2			0.667		0.667			4		1.333		1.333						D 90.000	7
262					1.333					96.667	1.333							0.667				L 96.667	9
263					3.333			0.667		96												L 96.000	8
264	9.333		1.333	6		4.667	2		8	7.333	9.333	2.667		12.667	2.667	24	4.667	4.667		0.667		S 24.000	1
265	6			2.667			0.667		39.333	2.667		1.333		30.667	12.667	4						K 39.333	1
266		1.333			1.333					25.333	62						10					M 62.000	7
267								1.333		96.667	1.333							0.667				L 96.667	8
268	2	6		3.333			4	13.333	1.333	10.667		2		18.667	10	1.333	12	13.333		2		Q 18.667	1
269		0.667			0.667					11.333	5.333									82		Y 82.000	7
270	0.667		70.667	17.333			0.667					4	1.333	2	2.667	0.667						D 70.667	3
271	0.667												91.333			2	6					P 91.333	8
272	21.333	0.667	2.667	4.667		3.333		0.667	0.667	0.667	0.667	16.667	2		3.333	34.667	5.333	2.667				S 34.667	1
273	4.667		0.667	0.667		1.333	4.667		42.667	1.333	2	2		11.333	21.333	3.333	1.333			2.667		K 42.667	1
274							0.667								99.333							R 99.333	9
275		1.333						88		4								6.667				I 88.000	7
276	0.667											1.333				71.333	26.667					S 71.333	7
277	96	0.667				3.333																A 96.000	9
278	3.333			2.667					63.333	1.333		1.333		0.667	24.667		2			0.667		K 63.333	4
279	33.333	0.667	6.667	6					2	0.667	4	5.333		14	12	4.667	8	2.667				A 33.333	1
280	95.333	0.667				0.667					0.667					1.333	0.667	0.667				A 95.333	8
281		2						3.333		84.667	8				1.333			0.667				L 84.667	5
282	9.333		3.333	18		2.667	4		4.667	5.333	1.333	15.333		6.667	2.667	15.333	6.667	4.667				E 18.000	1
283			0.667				99.333															H 99.333	9
284	2	0.667	4.667	16			1.333	0.667	2	0.667			55.333	5.333	8.667	2.667						P 55.333	1
285		0.667			11.333														6	82		Y 82.000	6
286					98.649					1.351												F 98.649	9
287	7.407		20	5.185	0.741		2.222		18.519	1.481		8.148		5.926	11.852	14.815	2.963			0.741		D 20.000	1
288	0.769		63.077	5.385		10			0.769			6.923		1.538	1.538	4.615	5.385					D 63.077	1
289	1.653			2.479	4.959	0.826		7.438		42.149	0.826		1.653		0.826	1.653	1.653	28.926		4.959		L 42.149	1
290	4.854	2.913	27.184	12.621		2.913	0.971	0.971	6.796			6.796	9.709	2.913	4.854	7.767	8.738					D 27.184	1
291	2.857						4.286	5.714	32.857	10	8.571	1.429	5.714	5.714	7.143	10	4.286	1.429				K 32.857	1
292	8						6	4	6	4		6	20	20	6	10		10				PQ 20.000	1
293	8.511					2.128	2.128	10.638	8.511	8.511	2.128		19.149		4.255	4.255	8.511	21.277				V 21.277	1
294	5.263			2.632						2.632			86.842			2.632						P 86.842	4*
295	3.03		3.03	9.091		3.03	27.273					9.091	30.303	6.061	6.061		3.03					P 30.303	1
296	3.704				3.704		7.407	11.111		59.259	3.704				7.407			3.704				L 59.259	1
297									10.526	5.263			21.053	10.526	52.632							R 52.632	1
298										70	10							20				L 70.000	1
